# Supplementary material for: Lower Amounts of Daily and Prolonged Sitting Do Not Lower Free-Living Continuously Monitored Glucose Concentrations in Overweight and Obese Adults: A Randomised Crossover Study
Source: Nutrients. 2022 Jan 30;14(3):605. doi: 10.3390/nu14030605 (PMC8840170; doi:10.3390/nu14030605)
Supplement: Supplementary file 1 [file nutrients-14-00605-s001.zip]

Archive with 1 entries (1 files):
- nutrients-1530368-supplementary.pdf
